# Supplementary material for: A network simplification approach to ease topological studies about the food-web architecture
Source: Sci Rep. 2022 Aug 17;12:13948. doi: 10.1038/s41598-022-17508-1 (PMC9385703; doi:10.1038/s41598-022-17508-1)
Supplement: Supplementary file 2 — Supplementary Information 2. [file 41598_2022_17508_MOESM2_ESM.zip]

Archive with 6 entries (6 files):
- Node_grouping_by_degree.html
- Node_grouping_by_Girvan-Newman.html
- Node_grouping_by_Infomap_modularity.html
- Node_grouping_by_Katz_centrality_value.html
- Node_grouping_by_trophic_level.html
- README.txt
