# Supplementary material for: A network simplification approach to ease topological studies about the food-web architecture
Source: Sci Rep. 2022 Aug 17;12:13948. doi: 10.1038/s41598-022-17508-1 (PMC9385703; doi:10.1038/s41598-022-17508-1)
Supplement: Supplementary file 2 — Supplementary Information 2. [file 41598_2022_17508_MOESM2_ESM.zip › README.txt]

These files are interactive figures made in javascript and embedded in plain html to be viewed inside a browser
(Google Chrome/Safari/Microsoft Edge/Mozilla Firefox).
The size and the resolution of the figure is optimised for a common monitor.

Some figures may have overlapped text, this is due the automatic scaling that the software apply to the size of the nodes and to the edges
to compare the flux of data/information across groups.

Anyhow, in the top right corner there is a control bar that allows the user to interact with the figure in different ways:
The "Pan" instrument is the first one and selected by default;
Two "Zoom" instruments to enlarge the view to an area or to simply zoom with the scrolling wheel of your mouse
(we suggest to use this third button because is really similar to how the zoom feature in Google Maps works);
The "Tap" instrument is selected by default and it can be used to select only a node in order to highlight something for a screenshot;
The "save" button exports an image at the level of zoom you are;
The "reset" button reload the plot as it was at the first opening;
The "hover" button is selected by default and it allows to view by a pop-up some information about the edge where your mouse cursor is located.
