# Supplementary material for: A network simplification approach to ease topological studies about the food-web architecture
Source: Sci Rep. 2022 Aug 17;12:13948. doi: 10.1038/s41598-022-17508-1 (PMC9385703; doi:10.1038/s41598-022-17508-1)
Supplement: Supplementary file 4 — Supplementary Information 4. [file 41598_2022_17508_MOESM4_ESM.zip]

Archive with 12 entries (12 files):
- AL_raw_high_comparison.svg
- AL_raw_low_comparison.svg
- AL_raw_medhigh_comparison.svg
- AL_raw_med_comparison.svg
- AL_raw_veryhigh_comparison.svg
- CR_raw_high_comparison.svg
- CR_raw_low_comparison.svg
- CR_raw_med_comparison.svg
- NC_dendrogram_graph.pdf
- NC_dendrogram_grouped_graph.pdf
- NC_raw_med_comparison.svg
- notes.txt
