# Supplementary material for: A network simplification approach to ease topological studies about the food-web architecture
Source: Sci Rep. 2022 Aug 17;12:13948. doi: 10.1038/s41598-022-17508-1 (PMC9385703; doi:10.1038/s41598-022-17508-1)
Supplement: Supplementary file 4 — Supplementary Information 4. [file 41598_2022_17508_MOESM4_ESM.zip › notes.txt]

This archive contains all the original networks metrics trend figures in svg format, as well as the dendrogram output
of the Girvan-Newman algorithm for one of the clusterisation methods used.

AL: Alaska
CR: Caribbean
NC: North Carolina

AL_raw_high_comparison.svg		Figure S27: Alaskan network metrics comparison between raw and high levels of simplification 
AL_raw_low_comparison.svg		Figure S28: Alaskan network metrics comparison between raw and low levels of simplification
AL_raw_med_comparison.svg		Figure S29: Alaskan network metrics comparison between raw and med levels of simplification
AL_raw_medhigh_comparison.svg		Figure S30: Alaskan network metrics comparison between raw and med-high levels of simplification
AL_raw_veryhigh_comparison.svg		Figure S31: Alaskan network metrics comparison between raw and very-high levels of simplification
CR_raw_high_comparison.svg		Figure S32: Caribbean network metrics comparison between raw and high levels of simplification 
CR_raw_low_comparison.svg		Figure S33: Caribbean network metrics comparison between raw and low levels of simplification
CR_raw_med_comparison.svg		Figure S34: Caribbean network metrics comparison between raw and med levels of simplification
NC_dendrogram_graph.pdf			Figure S35: North Carolina raw network dendrogram for the Girvan-Newman community detection 
NC_dendrogram_grouped_graph.pdf		Figure S36: North Carolina grouped network dendrogram for the Girvan-Newman community detection  
NC_raw_med_comparison.svg		Figure S37: North Carolina network metrics comparison between raw and med levels of simplification 
